# Supplementary material for: Addition of Prebiotic Rice Bran to Ready-to-Use Therapeutic Food Modulated Changes in Body Composition Only of 6–23-Month-Old Children During Treatment for Uncomplicated Acute Malnutrition: The Solutions to Enhance Health with Alternative Treatment (SEHAT) Study
Source: Nutrients. 2026 Jun 6;18(12):1836. doi: 10.3390/nu18121836 (PMC13305828; doi:10.3390/nu18121836)
Supplement: Supplementary file 1 [file nutrients-18-01836-s001.zip]

Archive with 4 entries (4 files):
- .DS_Store
- Supplemental material S1_Study Protocol .pdf
- Supplementary Figures.pdf
- Supplementary Tables.pdf
